# Supplementary material for: Structural basis for DNA unwinding at forked dsDNA by two coordinating Pif1 helicases
Source: Nat Commun. 2019 Nov 26;10:5375. doi: 10.1038/s41467-019-13414-9 (PMC6879534; doi:10.1038/s41467-019-13414-9)
Supplement: Supplementary file 4 — Source Data [file 41467_2019_13414_MOESM4_ESM.xlsx]

## Sheet: Figure 4c
Figure 4c

## Sheet: Figure 4d
Figure 4d

## Sheet: Figure 4e
Figure 4e
	Parental duplex												Leading duplex
		wt BaPif1	H236A	F379A	H377A	Y91A/Y412A	D209A	D209A/K405A	E323A/K405A	E323K				wt BaPif1	H236A	F379A	H377A	Y91A/Y412A	D209A	D209A/K405A	E323A/K405A	E323K
	Time, s	fraction product	fraction product	fraction product	fraction product	fraction product	fraction product	fraction product	fraction product	fraction product			Time, s	fraction product	fraction product	fraction product	fraction product	fraction product	fraction product	fraction product	fraction product	fraction product
Data 1	0	0	0	0	0	0	0	0	0	0		Data 1	0	0	0	0	0	0	0	0	0	0
	10	0.197609	-0.000935686	0.0054263	0.122093	0.0152324	0.186193	0.137096	0.583312	0.702903			10	0.339471	-0.00296486	-0.00484175	0.158374	0.0464482	0.343077	0.213433	0.593485	0.591902
	20	0.203046	-0.00340691	-0.0108735	0.131225	0.0167334	0.190051	0.141371	0.5893	0.68963			20	0.347739	-0.000960151	-0.00319947	0.163488	0.0504773	0.350869	0.217287	0.609937	0.59874
	30	0.204194	-0.000786397	0.015194	0.130227	0.0162122	0.189236	0.136252	0.592069	0.702489			30	0.358775	-0.00274021	-0.0043662	0.164704	0.0519555	0.362426	0.202729	0.627648	0.60229
	avg	0.201616	-0.00170966	0.00324893	0.127848	0.0160593	0.188494	0.13824	0.588227	0.698341			avg	0.348662	-0.00222174	-0.00413581	0.162189	0.049627	0.352124	0.21115	0.610356	0.597644
Data 2	0	0	0	0	0	0	0	0	0	0		Data 2	0	0	0	0	0	0	0	0	0	0
	10	0.175996	0.000358832	-0.00446618	0.126043	0.0191017	0.19469	0.140984	0.585745	0.711845			10	0.326232	-0.00456134	-0.00509124	0.160517	0.0567094	0.334316	0.204273	0.57694	0.630757
	20	0.202432	0.0054087	-0.0104625	0.133788	0.0200508	0.211269	0.150254	0.596716	0.731636			20	0.346493	-0.00369451	-0.0045962	0.165991	0.0574203	0.349033	0.211662	0.597598	0.638869
	30	0.208211	-2.87888e-05	-0.00536352	0.136965	0.020587	0.207052	0.152644	0.595843	0.734638			30	0.348773	-0.00424344	-0.00866382	0.170053	0.0535328	0.353775	0.217122	0.608714	0.63444
	avg	0.195546	0.00191291	-0.00676406	0.132266	0.0199131	0.204337	0.147961	0.592768	0.72604			avg	0.340499	-0.00416643	-0.00611709	0.16552	0.0558875	0.345708	0.211019	0.594417	0.634689
Data 3	0	0	0	0	0	0	0	0	0	0		Data 3	0	0	0	0	0	0	0	0	0	0
	10	0.201633	-0.00821086	-0.0166441	0.128863	0.0238666	0.190909	0.143941	0.609023	0.677328			10	0.327823	-0.00593424	-0.00841393	0.158571	0.0555037	0.33296	0.206038	0.59609	0.617934
	20	0.202933	-0.00241665	-0.0145192	0.136237	0.0276743	0.207365	0.149932	0.615194	0.689922			20	0.335619	-0.00261435	-0.00944807	0.16679	0.0572175	0.347559	0.212598	0.61273	0.62525
	30	0.200586	0.0041467	-0.0182479	0.136883	0.0248852	0.211655	0.156811	0.620792	0.69209			30	0.345254	0.00108417	-0.0110741	0.168163	0.056338	0.358567	0.22224	0.625835	0.627344
	avg	0.201717	-0.00216027	-0.0164704	0.133995	0.0254753	0.203309	0.150228	0.615003	0.686447			avg	0.336232	-0.00248814	-0.00964538	0.164508	0.0563531	0.346362	0.213625	0.611552	0.623509
Data 4	0	0										Data 4	0	0
	10	0.196332											10	0.249126
	20	0.183084											20	0.258881
	30	0.195512											30	0.273078
	avg	0.191643											avg	0.260362
Data 5	0	0										Data 5	0	0
	10	0.178582											10	0.256073
	20	0.187187											20	0.264432
	30	0.178502											30	0.267305
	avg	0.181424											avg	0.262603
Data 6	0	0										Data 6	0	0
	10	0.177904											10	0.289277
	20	0.186187											20	0.297459
	30	0.192884											30	0.304915
	avg	0.185658											avg	0.297217

## Sheet: Figure 6a
Figure 6a

## Sheet: Figure 6b
Figure 6b

## Sheet: Figure 6c
Figure 6c
	Time, s	Fraction product parental	Fraction product leading
Data 1	0	0.00620528	0.0147477
	0.02	0	0
	0.04	-0.00445784	0.00252874
	0.06	0.00918167	0.0110354
	0.08	0.0184162	0.0272292
	0.1	0.0553479	0.0808963
	0.15	0.126621	0.16825
	0.2	0.132106	0.185314
	0.3	0.156723	0.245031
	0.4	0.219247	0.322345
	0.5	0.23535	0.340162
	0.6	0.223627	0.334777
	0.7	0.214071	0.310541
	0.8	0.191387	0.300949
	0.9	0.216034	0.330331
	1	0.208633	0.330233
Data 2	0	0	0
	0.005	-0.0133673	0.0137749
	0.01	-0.0112583	0.000612122
	0.015	-0.0244237	-0.00553554
	0.025	-0.0358691	0.00256393
	0.035	-0.0297822	-0.00054432
	0.05	-0.03183	0.0118574
	0.075	-0.020115	0.0800359
	0.1	0.0291774	0.176546
	0.15	0.107339	0.251528
	0.25	0.166105	0.297047
	0.35	0.192206	0.333723
	0.5	0.202357	0.249021
	0.75	0.193888	0.353964
	1	0.182331	0.334515

## Sheet: Figure 6d
Figure 6d
	Time, s	Fraction product parental	Fraction product leading
Data 1	0	0.0243015	0.0107192
	0.02	0	0
	0.04	0.00249948	0.00797445
	0.06	0.00971714	0.0334795
	0.08	0.0509888	0.0970761
	0.1	0.0880028	0.144332
	0.15	0.41066	0.389185
	0.2	0.510932	0.465734
	0.3	0.591813	0.55806
	0.4	0.578531	0.562147
	0.5	0.534856	0.540575
	0.6	0.616196	0.571834
	0.7	0.608772	0.569435
	0.8	0.597592	0.564165
	0.9	0.605357	0.57384
	1	0.554108	0.548586
Data 2	0	0	0
	0.005	-0.0117184	0.000128922
	0.01	-0.00853742	0.000817656
	0.015	-0.012569	0.00794124
	0.025	-0.0203821	0.0103214
	0.035	-0.0206361	0.0292294
	0.05	-0.0106876	0.0852644
	0.075	0.0188441	0.21596
	0.1	0.0345291	0.201934
	0.15	0.404766	0.455119
	0.25	0.429553	0.455959
	0.35	0.555764	0.509047
	0.5	0.359673	0.421606
	0.75	0.48027	0.503067
	1	0.514506	0.511299

## Sheet: Supplementary Fig. 3b
Supplementary Fig. 3b

## Sheet: Supplementary Fig. 3c
Supplementary Fig. 3c

## Sheet: Supplementary Fig. 3d
Supplementary Fig. 3d
	Fraction product parental								Fraction product leading
	Time, s	2 μM Pif1	1 μM Pif1	500 nM Pif1	250 nM Pif1				Time, s	2 μM Pif1	1 μM Pif1	500 nM Pif1	250 nM Pif1
Data 1	0	0	0	0	0			Data 1	0	0	0	0	0
	10	0.19518	0.20393	0.15874	0.12196				10	0.38551	0.37015	0.29727	0.22684
	20	0.20409	0.20809	0.1584	0.12402				20	0.40499	0.38192	0.31163	0.23302
	30	0.21417	0.21287	0.16145	0.12624				30	0.42099	0.39468	0.31809	0.23679
Data 2	0	0	0	0	0			Data 2	0	0	0	0	0
	10	0.20543	0.15532	0.12824	0.19172				10	0.39471	0.29471	0.2493	0.24426
	20	0.21737	0.15697	0.1314	0.19397				20	0.41565	0.30134	0.25566	0.26345
	30	0.22176	0.15613	0.12737	0.19556				30	0.42828	0.3075	0.2498	0.28162

[truncated: 10 more sheets: Supplementary Fig. 4a, Supplementary Fig. 4b, Supplementary Fig.7b, Supplementary Fig. 7c, Supplementary Fig. 9b, Supplementary Fig. 9c, Supplementary Fig. 9e, Supplementary Fig. 9f, Supplementary Fig. 9h, Supplementary Figure  9i]
